# Supplementary material for: Persistence of Daptomycin-Resistant and Vancomycin-Resistant Enterococci in Hospitalized Patients with Underlying Malignancies: A 7-Year Follow-Up Study
Source: Microorganisms. 2024 Aug 14;12(8):1676. doi: 10.3390/microorganisms12081676 (PMC11356748; doi:10.3390/microorganisms12081676)
Supplement: Supplementary file 1 [file microorganisms-12-01676-s001.zip]

Archive with 1 entries (1 files):
- microorganisms-3138614-supplementary.pdf
